# Supplementary material for: Molecular Characterization and Sex Distribution of Chemosensory Receptor Gene Family Based on Transcriptome Analysis of Scaeva pyrastri
Source: PLoS One. 2016 May 12;11(5):e0155323. doi: 10.1371/journal.pone.0155323 (PMC4865182; doi:10.1371/journal.pone.0155323)
Supplement: S2 Table — (XLS) [file pone.0155323.s002.xls]

## Sheet: Sheet1
Table S2. Primers used for RT-PCR
Gene Name	Forward (5'-3')	Reverse (5'-3')	Gene Name	Forward (5'-3')	Reverse (5'-3')
OR1	TATTTCGCCTCTGTTTGGTGTAT	CGGTTTTGAAGTCTTCTTGGA	OR32	CGATATCGTTGCTATCTACGGA	CACGTCCCGCTGTTCTTTACT
ORco (OR2)	GCACCATCGACCTTACAAACATT	AGTAGGCGGCTTCCATAACTGA	OR33	CTCGAAGTTTTCCGAAGAAACC	ACGAAATGGTAAAGTTCTTGGTT
OR3	AAGCTGCTTTACCATACCAGGA	GTTCATCATCGCCATTACTCTCT	OR34	ACTCTCACCGGGTGTAACTAAGT	AAGCATAAGAATGTCCCATCAGT
OR4	TTGATGCTTTTTGTCCGTGTCTA	CCCAATTTCCTCTATGTCCTGTT	OR35	ATATGCATGTTACGTTGTTTGCG	AACCTGTAAGGCTGTGCTCACT
OR5	ACTTTTTGCCTATCGCAAGGA	CTCAACAGCATCCAGCGATT	OR36	TAGCAAGAGATCCAACATCAACA	TGCAATTGAAATGCCACAGTAC
OR6	AGTTGTATTCGATGATCGAAAGG	GCACTGATGTAGAAACAGAGGC	OR37	GCACTTGTTCTTTGTTTCTCAGG	TATCAAAAAACTTTCCAGCCCTA
OR7	CTTATTGGCAGTTGAAGCAGC	GAAGTTATGTAGACCCAGGCGT	OR38	AGCATGATGAGAACGGCTCG	TGGCAACTCCCTGAAGAACG
OR8	GTTCTTGGATTTTGTGCTTATCC	TTGTCACTTGAGCTGTAGTTTCTG	IR1	GACCACCACAGTTCAGGACAAAC	TCGGCAAAGACAAAGGCATAC
OR9	TTTAGCTCATTGTTGCAGCTTTG	CCCTTGTACCAGTTGTGTTCGTA	IR2	CGATCAGGATAACATAGTCAACG	CTTACTCACCAACCAAGCAACA
OR10	CGCTGTCGGGAGCTTCAA	TCCAATCCTACGGTTCCTTGA	IR3	TGACGGATGGACTGGACAGAC	CGGAGAACGGAACACAAACTTA
OR11	CAAACATTCGCTCTTACGTCA	GGAACGCATAAGAACTAAACAAAG	IR4	AAGCAGACGGATTACGAAGG	TCTTTGTTGTTGTCGGTGGTG
OR12	TTAGCAAGAATTGTGAAGCACC	CAGGCATGACCAAAAGCAG	IR5	AGAGCCCTGATTACTGGCAAAG	CATCCAAGACGCTCGTATGTTC
OR13	AGGCTTTCACCAAACAGTTCAA	CGTACACCAAGAGTCAAAAGCAAT	IR6	TTACCCTCACCACCTCTTCGT	ACCCCAGTTATCGTTGCCA
OR14	CCAAATTAATTGAACAGCACCAG	TATACGATTGGCTTCCTCTGTAC	IR7	CGTCTGGGGAGCCATTTGT	ATTCCTTCAAGCCACACTTTTCT
OR15	ACATCCAGAGCCTACTTGACGA	AGGAATATACATGCAACATCCCA	IR8	CCCACCACCTCCACCAGTA	GTGCTTCGACGTAGCCCATA
OR16	AGTGCATAAAAGACCACCAAGTT	AGCCATAATTACAAGTGGCCTT	IR9	TCAAGTGGATACAAGCGAAGAAG	TACGTGTGAACATTAAGGCGAG
OR17	ACCGAATGCCAATCGAACA	GCAAAATTCGAAGCTGACCA	IR10	AACGCAACCATAAATCCTGCA	CTGCCACAGCAAAGTCAGTATC
OR18	TCAGGAAACTGAGAACCAAAGAG	TTGGTGAACGGTATGTAGGTGA	IR11	TGGTCAATATGCTGGGTCGG	GCCAATTCCTAGTTCTGCTTCC
OR19	CCTACAGAGCTAAAATGCCAGAA	GCATAAGCCCTCAAGGCTAA	IR12	GATGTGCGGATAAAATGCGAT	TGAGGAAAGCAGTTAAATTAGCG
OR20	ATCCTGGGGCATATTCAGTGT	CGAAGTGAGGTAACAAAATGAGG	IR13	GTATGGTTGTGTATTTTGGCTGC	GGCGAGATCGTCTAGGGATT
OR21	GCTGTTGTGCAGTGGTCAATT	AAGTCTACGGCTGCTAGTACACC	IR14	GTGGCTTCACTAATAAATGTCGTC	AAGGTGTTGTAATCGTTCTCGCT
OR22	ATCACTCAATCAACAGAAAGCG	CAGGCAAATAGATACCAACCAGA	IR15	GAACTCCACAAAATCGACCATC	AAAGTCCCCCACCCAAAC
OR23	GAATTTCGCTGGGGATATGTT	GATTGGGCTTTCATCAACATG	IR16	CAGGCTCTTGAGAAGTTGGAA	ACAAGGACGCGTTGTTGAGTA
OR24	CTGCTGTCCCTTTGATTTTGG	TTGCCATATCCAACATCCGA	GR1	GAAGCAGCTTCGACAGCTAACA	CATTTTGCCCAAAACTACACG
OR25	TTAGCAAAACCAAAGTTCACCC	AATGCACAAAGAATCACGGAGT	GR2	CAAATCACAGACGACCCCAA	GTCCACGAAAATATGCACAGG
OR26	AAGGAGAACAACTTAAATCTGCG	TATAAATACGGTTTTGAGCGAGA	GR3	GAGTAAACTCACACGCGATACCG	TCACATCAAAAAATCCACCACAA
OR27	TAGTTGAAGTTTATTTTCGCATGG	GGAGTTTTTAAGTTTGTCCTTGGTAT	GR4	AACAGCATCGTCCAACACAATC	ATCACCCTTTTTCTCGCACTTAC
OR28	TGGAACTATGGCTTTGGGATT	TTCTGGCTTCTTTGAGCTTCAT	GR5	TCCCAGCTCACAGAAAGAGAGTA	GTGTCGGAAACGAAGATTGAATA
OR29	TAAGATGGGAAAATGGTGGAA	GAACCTCGGTCAAGAAGGTG	GR6	TTGCTTCTGACTTTGTTTCGAG	CTGAAATGTTCCCCATGATGT
OR30	TTATAGCGGTTTGGTGTGGTC	AGATCTCTGTCCGTGCCAGTG	GAPDH	ATGAAGGTTGTCTCCAACGC	CTTGATGGCTTCGTATGAGGC
OR31	AGCTGGCACCAAAAGTACTCA	GAGCGGCATTATATCACCCAC
